# Supplementary material for: Opsin1 regulates light-evoked avoidance behavior in Aedes albopictus
Source: BMC Biol. 2022 May 13;20:110. doi: 10.1186/s12915-022-01308-0 (PMC9103082; doi:10.1186/s12915-022-01308-0)
Supplement: Supplementary file 8 — Additional file 8: Table S1. Summary of Ae. albopictus, Ae. aegypti and Cx. quinquefasciatus opsin genes. Table S2. Primers for qPCR and dsRNA synthesis. [file 12915_2022_1308_MOESM8_ESM.zip]

Archive with 2 entries (2 files):
- S1_Table.docx
- S2_Table.docx
